# Supplementary material for: Elucidating the 3D Structure of a Surface Membrane Antigen from Trypanosoma cruzi as a Serodiagnostic Biomarker of Chagas Disease
Source: Vaccines (Basel). 2022 Jan 3;10(1):71. doi: 10.3390/vaccines10010071 (PMC8781870; doi:10.3390/vaccines10010071)
Supplement: Supplementary file 1 [file vaccines-10-00071-s001.zip]

Archive with 1 entries (1 files):
- vaccines-1508357-supplementary.pdf
